# Supplementary material for: Identification and Functional Analysis of the Cell Proliferation Regulator, Insulin-like Growth Factor 1 (IGF1) in Freshwater Pearl Mussel (Hyriopsis cumingii)
Source: Biology (Basel). 2022 Sep 19;11(9):1369. doi: 10.3390/biology11091369 (PMC9495379; doi:10.3390/biology11091369)
Supplement: Supplementary file 1 [file biology-11-01369-s001.zip]

Archive with 6 entries (6 files):
- Figure S1-Figure 6 ú¿10xú⌐.jpg
- Table S1-Tissue quantification.xlsx
- Table S2-G1 Interference chain.xlsx
- Table S3-G2 Interference chain.xlsx
- Table S4-G3 Interference chain.xlsx
- Table S5-Quantification of related genes.xlsx
