# Supplementary material for: Identification and Functional Analysis of the Cell Proliferation Regulator, Insulin-like Growth Factor 1 (IGF1) in Freshwater Pearl Mussel (Hyriopsis cumingii)
Source: Biology (Basel). 2022 Sep 19;11(9):1369. doi: 10.3390/biology11091369 (PMC9495379; doi:10.3390/biology11091369)
Supplement: Supplementary file 1 [file biology-11-01369-s001.zip › Table S1-Tissue quantification.xlsx]

## Sheet: 0
	Well	Fluor	Target	Content	Sample	Cq	SQ
	A01	SYBR	s1-igf1	Unkn	Gill	30.7788
	A02	SYBR	s1-igf1	Unkn	Gill	30.901
	A03	SYBR	s1-igf1	Unkn	Gill	30.8264
	A04	SYBR	EF1-α	Unkn	Gill	17.3651
	A05	SYBR	EF1-α	Unkn	Gill	17.1261
	A06	SYBR	EF1-α	Unkn	Gill	17.0709
	A07	SYBR	s2-igf1	Unkn	Gill	31.1723
	A08	SYBR	s2-igf1	Unkn	Gill	31.3235
	A09	SYBR	s2-igf1	Unkn	Gill	31.5427
	A10	SYBR	EF1-α	Unkn	Gill	17.2426
	A11	SYBR	EF1-α	Unkn	Gill	17.1361
	A12	SYBR	EF1-α	Unkn	Gill	17.2209
	B01	SYBR	s3-igf1	Unkn	Gill	31.3444
	B02	SYBR	s3-igf1	Unkn	Gill	31.3871
	B03	SYBR	s3-igf1	Unkn	Gill	30.7596
	B04	SYBR	EF1-α	Unkn	Gill	17.4574
	B05	SYBR	EF1-α	Unkn	Gill	17.2511
	B06	SYBR	EF1-α	Unkn	Gill	17.5679
	B07	SYBR	s1-igf1	Unkn	Gonad	30.0486
	B08	SYBR	s1-igf1	Unkn	Gonad	30.7263
	B09	SYBR	s1-igf1	Unkn	Gonad	30.6232
	B010	SYBR	EF1-α	Unkn	Gonad	17.6707
	B11	SYBR	EF1-α	Unkn	Gonad	16.9452
	B12	SYBR	EF1-α	Unkn	Gonad	17.1831
	C01	SYBR	s2-igf1	Unkn	Gonad	29.4579
	C02	SYBR	s2-igf1	Unkn	Gonad	29.1142
	C03	SYBR	s2-igf1	Unkn	Gonad	29.2194
	C04	SYBR	EF1-α	Unkn	Gonad	17.4394
	C05	SYBR	EF1-α	Unkn	Gonad	17.2035
	C06	SYBR	EF1-α	Unkn	Gonad	17.1344
	C07	SYBR	s3-igf1	Unkn	Gonad	29.2521
	C08	SYBR	s3-igf1	Unkn	Gonad	29.1468
	C09	SYBR	s3-igf1	Unkn	Gonad	29.0513
	C10	SYBR	EF1-α	Unkn	Gonad	17.293
	C11	SYBR	EF1-α	Unkn	Gonad	16.8256
	C12	SYBR	EF1-α	Unkn	Gonad	17.0853
	D01	SYBR	s1-igf1	Unkn	hepatopancreas	30.7916
	D02	SYBR	s1-igf1	Unkn	hepatopancreas	30.5931
	D03	SYBR	s1-igf1	Unkn	hepatopancreas	29.8853
	D04	SYBR	EF1-α	Unkn	hepatopancreas	17.337
	D05	SYBR	EF1-α	Unkn	hepatopancreas	17.5994
	D06	SYBR	EF1-α	Unkn	hepatopancreas	17.2988
	D07	SYBR	s2-igf1	Unkn	hepatopancreas	31.4051
	D08	SYBR	s2-igf1	Unkn	hepatopancreas	31.4808
	D09	SYBR	s2-igf1	Unkn	hepatopancreas	30.933
	D10	SYBR	EF1-α	Unkn	hepatopancreas	17.4394
	D11	SYBR	EF1-α	Unkn	hepatopancreas	17.2035
	D12	SYBR	EF1-α	Unkn	hepatopancreas	17.4344
	E01	SYBR	s3-igf1	Unkn	hepatopancreas	31.2559
	E02	SYBR	s3-igf1	Unkn	hepatopancreas	30.8134
	E03	SYBR	s3-igf1	Unkn	hepatopancreas	31.0942
	E04	SYBR	EF1-α	Unkn	hepatopancreas	16.9974
	E05	SYBR	EF1-α	Unkn	hepatopancreas	17.1007
	E06	SYBR	EF1-α	Unkn	hepatopancreas	17.2203
	E01	SYBR	s1-igf1	Unkn	mantle	31.4683
	E02	SYBR	s1-igf1	Unkn	mantle	30.8916
	E03	SYBR	s1-igf1	Unkn	mantle	30.644
	E04	SYBR	EF1-α	Unkn	mantle	17.2721
	E05	SYBR	EF1-α	Unkn	mantle	17.0216
	E06	SYBR	EF1-α	Unkn	mantle	16.9192
	E07	SYBR	s2-igf1	Unkn	mantle	31.3245
	E08	SYBR	s2-igf1	Unkn	mantle	32.0493
	E09	SYBR	s2-igf1	Unkn	mantle	31.5738
	E10	SYBR	EF1-α	Unkn	mantle	17.4687
	E11	SYBR	EF1-α	Unkn	mantle	16.8493
	E12	SYBR	EF1-α	Unkn	mantle	17.3583
	F01	SYBR	s3-igf1	Unkn	mantle	32.7755
	F02	SYBR	s3-igf1	Unkn	mantle	31.8626
	F03	SYBR	s3-igf1	Unkn	mantle	31.3371
	F04	SYBR	EF1-α	Unkn	mantle	16.8473
	F05	SYBR	EF1-α	Unkn	mantle	17.1588
	F06	SYBR	EF1-α	Unkn	mantle	17.271
	F07	SYBR	s1-igf1	Unkn	adductor muscle	29.0692
	F08	SYBR	s1-igf1	Unkn	adductor muscle	29.0028
	F09	SYBR	s1-igf1	Unkn	adductor muscle	29.0154
	F10	SYBR	EF1-α	Unkn	adductor muscle	17.081
	F11	SYBR	EF1-α	Unkn	adductor muscle	17.0576
	F12	SYBR	EF1-α	Unkn	adductor muscle	17.6279
	G01	SYBR	s2-igf1	Unkn	adductor muscle	29.4487
	G02	SYBR	s2-igf1	Unkn	adductor muscle	29.3865
	G03	SYBR	s2-igf1	Unkn	adductor muscle	29.4674
	G04	SYBR	EF1-α	Unkn	adductor muscle	17.4529
	G05	SYBR	EF1-α	Unkn	adductor muscle	17.313
	G06	SYBR	EF1-α	Unkn	adductor muscle	17.4351
	G07	SYBR	s3-igf1	Unkn	adductor muscle	29.0728
	G08	SYBR	s3-igf1	Unkn	adductor muscle	29.1363
	G09	SYBR	s3-igf1	Unkn	adductor muscle	29.6248
	G10	SYBR	EF1-α	Unkn	adductor muscle	17.2426
	G11	SYBR	EF1-α	Unkn	adductor muscle	17.1361
	G12	SYBR	EF1-α	Unkn	adductor muscle	17.2209
	H01	SYBR	s1-igf1	Unkn	foot	28.0034
	H02	SYBR	s1-igf1	Unkn	foot	28.4212
	H03	SYBR	s1-igf1	Unkn	foot	28.4058
	H04	SYBR	EF1-α	Unkn	foot	17.1833
	H05	SYBR	EF1-α	Unkn	foot	17.3767
	H06	SYBR	EF1-α	Unkn	foot	17.1876
	H07	SYBR	s2-igf1	Unkn	foot	28.3887
	H08	SYBR	s2-igf1	Unkn	foot	28.2801
	H09	SYBR	s2-igf1	Unkn	foot	28.3131
	H10	SYBR	EF1-α	Unkn	foot	17.093
	H11	SYBR	EF1-α	Unkn	foot	16.9256
	H12	SYBR	EF1-α	Unkn	foot	17.1853
	A01	SYBR	s3-igf1	Unkn	foot	28.4687
	A02	SYBR	s3-igf1	Unkn	foot	28.5493
	A03	SYBR	s3-igf1	Unkn	foot	28.5583
	A04	SYBR	EF1-α	Unkn	foot	17.0735
	A05	SYBR	EF1-α	Unkn	foot	17.0187
	A06	SYBR	EF1-α	Unkn	foot	17.1176

## Sheet: Run Information
File Name	admin_2021-11-20 22-26-28_CT012247.pcrd
Created By User	admin
Notes
ID
Run Started	11/20/2021 14:26:35 UTC
Run Ended	11/20/2021 15:54:38 UTC
Sample Vol	20
Lid Temp	105
Protocol File Name	定量程序.prcl
Plate Setup File Name	QuickPlate_96 wells_All Channels.pltd
Base Serial Number	CT012247
Optical Head Serial Number	785BR10754
CFX Manager Version	3.1.1517.0823.
