# Supplementary material for: Identification and Functional Analysis of the Cell Proliferation Regulator, Insulin-like Growth Factor 1 (IGF1) in Freshwater Pearl Mussel (Hyriopsis cumingii)
Source: Biology (Basel). 2022 Sep 19;11(9):1369. doi: 10.3390/biology11091369 (PMC9495379; doi:10.3390/biology11091369)
Supplement: Supplementary file 1 [file biology-11-01369-s001.zip › Table S2-G1 Interference chain.xlsx]

## Sheet: Sheet1
Well	Fluor	Target	Content	Sample	Cq
A01	SYBR	s1-igf1	Unkn	1d	31.2493
A02	SYBR	s1-igf1	Unkn	1d	31.4494
A03	SYBR	s1-igf1	Unkn	1d	31.4256
A04	SYBR	EF1-α	Unkn	1d	17.4394
A05	SYBR	EF1-α	Unkn	1d	17.6035
A06	SYBR	EF1-α	Unkn	1d	17.4344
A07	SYBR	s2-igf1	Unkn	1d	31.2149
A08	SYBR	s2-igf1	Unkn	1d	30.9306
A09	SYBR	s2-igf1	Unkn	1d	31.2293
A10	SYBR	EF1-α	Unkn	1d	17.3787
A11	SYBR	EF1-α	Unkn	1d	17.2203
A12	SYBR	EF1-α	Unkn	1d	17.7028
B01	SYBR	s3-igf1	Unkn	1d	31.4051
B02	SYBR	s3-igf1	Unkn	1d	31.4808
B03	SYBR	s3-igf1	Unkn	1d	31.933
B04	SYBR	EF1-α	Unkn	1d	17.0809
B05	SYBR	EF1-α	Unkn	1d	17.2298
B06	SYBR	EF1-α	Unkn	1d	17.1555
B07	SYBR	s1-igf1	Unkn	2d	31.6153
B08	SYBR	s1-igf1	Unkn	2d	31.0925
B09	SYBR	s1-igf1	Unkn	2d	31.7999
B010	SYBR	EF1-α	Unkn	2d	17.6154
B11	SYBR	EF1-α	Unkn	2d	17.4887
B12	SYBR	EF1-α	Unkn	2d	17.7717
C01	SYBR	s2-igf1	Unkn	2d	31.6153
C02	SYBR	s2-igf1	Unkn	2d	31.0925
C03	SYBR	s2-igf1	Unkn	2d	31.7999
C04	SYBR	EF1-α	Unkn	2d	17.239
C05	SYBR	EF1-α	Unkn	2d	17.992
C06	SYBR	EF1-α	Unkn	2d	17.0019
C07	SYBR	s3-igf1	Unkn	2d	31.0426
C08	SYBR	s3-igf1	Unkn	2d	31.1091
C09	SYBR	s3-igf1	Unkn	2d	30.91
C10	SYBR	EF1-α	Unkn	2d	17.5529
C11	SYBR	EF1-α	Unkn	2d	17.313
C12	SYBR	EF1-α	Unkn	2d	17.5351
D01	SYBR	s1-igf1	Unkn	3d	30.0249
D02	SYBR	s1-igf1	Unkn	3d	30.2151
D03	SYBR	s1-igf1	Unkn	3d	30.5842
D04	SYBR	EF1-α	Unkn	3d	17.247
D05	SYBR	EF1-α	Unkn	3d	17.4275
D06	SYBR	EF1-α	Unkn	3d	17.3113
D07	SYBR	s2-igf1	Unkn	3d	31.3444
D08	SYBR	s2-igf1	Unkn	3d	31.3871
D09	SYBR	s2-igf1	Unkn	3d	30.7596
D10	SYBR	EF1-α	Unkn	3d	18.0422
D11	SYBR	EF1-α	Unkn	3d	17.9264
D12	SYBR	EF1-α	Unkn	3d	18.1918
E01	SYBR	s3-igf1	Unkn	3d	30.1113
E02	SYBR	s3-igf1	Unkn	3d	30.2437
E03	SYBR	s3-igf1	Unkn	3d	30.2735
E04	SYBR	EF1-α	Unkn	3d	17.2109
E05	SYBR	EF1-α	Unkn	3d	17.1535
E06	SYBR	EF1-α	Unkn	3d	17.3455
E01	SYBR	control-1	Unkn	1d	31.2443
E02	SYBR	control-1	Unkn	1d	31.4505
E03	SYBR	control-1	Unkn	1d	31.5953
E04	SYBR	EF1-α	Unkn	1d	17.8592
E05	SYBR	EF1-α	Unkn	1d	17.2995
E06	SYBR	EF1-α	Unkn	1d	17.2881
E07	SYBR	control-2	Unkn	1d	32.2211
E08	SYBR	control-2	Unkn	1d	32.6009
E09	SYBR	control-2	Unkn	1d	31.75
E10	SYBR	EF1-α	Unkn	1d	17.4816
E11	SYBR	EF1-α	Unkn	1d	17.5073
E12	SYBR	EF1-α	Unkn	1d	17.6161
F01	SYBR	control-3	Unkn	1d	32.1633
F02	SYBR	control-3	Unkn	1d	32.4619
F03	SYBR	control-3	Unkn	1d	32.0423
F04	SYBR	EF1-α	Unkn	1d	17.8777
F05	SYBR	EF1-α	Unkn	1d	18.0309
F06	SYBR	EF1-α	Unkn	1d	17.8448
F07	SYBR	control-1	Unkn	2d	31.2731
F08	SYBR	control-1	Unkn	2d	30.9892
F09	SYBR	control-1	Unkn	2d	31.6504
F10	SYBR	EF1-α	Unkn	2d	17.4581
F11	SYBR	EF1-α	Unkn	2d	17.6963
F12	SYBR	EF1-α	Unkn	2d	17.8117
G01	SYBR	control-2	Unkn	2d	32.1011
G02	SYBR	control-2	Unkn	2d	32.1659
G03	SYBR	control-2	Unkn	2d	33.2809
G04	SYBR	EF1-α	Unkn	2d	17.7149
G05	SYBR	EF1-α	Unkn	2d	17.8767
G06	SYBR	EF1-α	Unkn	2d	17.7262
G07	SYBR	control-3	Unkn	2d	32.2565
G08	SYBR	control-3	Unkn	2d	32.2134
G09	SYBR	control-3	Unkn	2d	32.1466
G10	SYBR	EF1-α	Unkn	2d	17.0647
G11	SYBR	EF1-α	Unkn	2d	17.094
G12	SYBR	EF1-α	Unkn	2d	17.1227
H01	SYBR	control-1	Unkn	3d	30.2996
H02	SYBR	control-1	Unkn	3d	30.2072
H03	SYBR	control-1	Unkn	3d	30.6099
H04	SYBR	EF1-α	Unkn	3d	17.1555
H05	SYBR	EF1-α	Unkn	3d	16.95
H06	SYBR	EF1-α	Unkn	3d	17.1562
H07	SYBR	control-2	Unkn	3d	31.1701
H08	SYBR	control-2	Unkn	3d	31.6377
H09	SYBR	control-2	Unkn	3d	31.8262
H10	SYBR	EF1-α	Unkn	3d	17.4816
H11	SYBR	EF1-α	Unkn	3d	17.5073
H12	SYBR	EF1-α	Unkn	3d	17.6161
A01	SYBR	control-3	Unkn	3d	32.5802
A02	SYBR	control-3	Unkn	3d	31.6532
A03	SYBR	control-3	Unkn	3d	31.9975
A04	SYBR	EF1-α	Unkn	3d	17.4747
A05	SYBR	EF1-α	Unkn	3d	17.4145
A06	SYBR	EF1-α	Unkn	3d	17.5048
