# Supplementary material for: Identification and Functional Analysis of the Cell Proliferation Regulator, Insulin-like Growth Factor 1 (IGF1) in Freshwater Pearl Mussel (Hyriopsis cumingii)
Source: Biology (Basel). 2022 Sep 19;11(9):1369. doi: 10.3390/biology11091369 (PMC9495379; doi:10.3390/biology11091369)
Supplement: Supplementary file 1 [file biology-11-01369-s001.zip › Table S4-G3 Interference chain.xlsx]

## Sheet: Sheet1
Well	Fluor	Target	Content	Sample	Cq
A01	SYBR	s1-igf1	Unkn	1d	32.6711
A02	SYBR	s1-igf1	Unkn	1d	32.4837
A03	SYBR	s1-igf1	Unkn	1d	32.3853
A04	SYBR	EF1-α	Unkn	1d	17.6154
A05	SYBR	EF1-α	Unkn	1d	17.4887
A06	SYBR	EF1-α	Unkn	1d	17.7717
A07	SYBR	s2-igf1	Unkn	1d	31.9579
A08	SYBR	s2-igf1	Unkn	1d	32.1142
A09	SYBR	s2-igf1	Unkn	1d	32.2194
A10	SYBR	EF1-α	Unkn	1d	17.2914
A11	SYBR	EF1-α	Unkn	1d	17.3152
A12	SYBR	EF1-α	Unkn	1d	17.5105
B01	SYBR	s3-igf1	Unkn	1d	31.4728
B02	SYBR	s3-igf1	Unkn	1d	32.1363
B03	SYBR	s3-igf1	Unkn	1d	31.6248
B04	SYBR	EF1-α	Unkn	1d	16.9928
B05	SYBR	EF1-α	Unkn	1d	17.2047
B06	SYBR	EF1-α	Unkn	1d	17.6041
B07	SYBR	s1-igf1	Unkn	2d	35.2211
B08	SYBR	s1-igf1	Unkn	2d	34.6009
B09	SYBR	s1-igf1	Unkn	2d	34.75
B010	SYBR	EF1-α	Unkn	2d	17.1015
B11	SYBR	EF1-α	Unkn	2d	17.2825
B12	SYBR	EF1-α	Unkn	2d	17.1407
C01	SYBR	s2-igf1	Unkn	2d	34.5581
C02	SYBR	s2-igf1	Unkn	2d	34.6117
C03	SYBR	s2-igf1	Unkn	2d	34.6831
C04	SYBR	EF1-α	Unkn	2d	17.7142
C05	SYBR	EF1-α	Unkn	2d	17.7496
C06	SYBR	EF1-α	Unkn	2d	17.0419
C07	SYBR	s3-igf1	Unkn	2d	34.4261
C08	SYBR	s3-igf1	Unkn	2d	35.0065
C09	SYBR	s3-igf1	Unkn	2d	35.2728
C10	SYBR	EF1-α	Unkn	2d	17.1882
C11	SYBR	EF1-α	Unkn	2d	17.1643
C12	SYBR	EF1-α	Unkn	2d	17.296
D01	SYBR	s1-igf1	Unkn	3d	32.8866
D02	SYBR	s1-igf1	Unkn	3d	32.6863
D03	SYBR	s1-igf1	Unkn	3d	33.0212
D04	SYBR	EF1-α	Unkn	3d	17.2301
D05	SYBR	EF1-α	Unkn	3d	16.9328
D06	SYBR	EF1-α	Unkn	3d	16.9662
D07	SYBR	s2-igf1	Unkn	3d	32.9579
D08	SYBR	s2-igf1	Unkn	3d	33.1142
D09	SYBR	s2-igf1	Unkn	3d	33.0194
D10	SYBR	EF1-α	Unkn	3d	17.2914
D11	SYBR	EF1-α	Unkn	3d	17.3152
D12	SYBR	EF1-α	Unkn	3d	17.5105
E01	SYBR	s3-igf1	Unkn	3d	32.9928
E02	SYBR	s3-igf1	Unkn	3d	33.2047
E03	SYBR	s3-igf1	Unkn	3d	32.6041
E04	SYBR	EF1-α	Unkn	3d	17.8735
E05	SYBR	EF1-α	Unkn	3d	17.0187
E06	SYBR	EF1-α	Unkn	3d	17.1176
E01	SYBR	control-1	Unkn	1d	31.2443
E02	SYBR	control-1	Unkn	1d	31.4505
E03	SYBR	control-1	Unkn	1d	31.5953
E04	SYBR	EF1-α	Unkn	1d	17.8592
E05	SYBR	EF1-α	Unkn	1d	17.2995
E06	SYBR	EF1-α	Unkn	1d	17.2881
E07	SYBR	control-2	Unkn	1d	32.2211
E08	SYBR	control-2	Unkn	1d	32.6009
E09	SYBR	control-2	Unkn	1d	31.75
E10	SYBR	EF1-α	Unkn	1d	17.4816
E11	SYBR	EF1-α	Unkn	1d	17.5073
E12	SYBR	EF1-α	Unkn	1d	17.6161
F01	SYBR	control-3	Unkn	1d	32.1633
F02	SYBR	control-3	Unkn	1d	32.4619
F03	SYBR	control-3	Unkn	1d	32.0423
F04	SYBR	EF1-α	Unkn	1d	17.8777
F05	SYBR	EF1-α	Unkn	1d	18.0309
F06	SYBR	EF1-α	Unkn	1d	17.8448
F07	SYBR	control-1	Unkn	2d	31.2731
F08	SYBR	control-1	Unkn	2d	30.9892
F09	SYBR	control-1	Unkn	2d	31.6504
F10	SYBR	EF1-α	Unkn	2d	17.4581
F11	SYBR	EF1-α	Unkn	2d	17.6963
F12	SYBR	EF1-α	Unkn	2d	17.8117
G01	SYBR	control-2	Unkn	2d	32.1011
G02	SYBR	control-2	Unkn	2d	32.1659
G03	SYBR	control-2	Unkn	2d	33.2809
G04	SYBR	EF1-α	Unkn	2d	17.7149
G05	SYBR	EF1-α	Unkn	2d	17.8767
G06	SYBR	EF1-α	Unkn	2d	17.7262
G07	SYBR	control-3	Unkn	2d	32.2565
G08	SYBR	control-3	Unkn	2d	32.2134
G09	SYBR	control-3	Unkn	2d	32.1466
G10	SYBR	EF1-α	Unkn	2d	17.0647
G11	SYBR	EF1-α	Unkn	2d	17.094
G12	SYBR	EF1-α	Unkn	2d	17.1227
H01	SYBR	control-1	Unkn	3d	30.2996
H02	SYBR	control-1	Unkn	3d	30.2072
H03	SYBR	control-1	Unkn	3d	30.6099
H04	SYBR	EF1-α	Unkn	3d	17.1555
H05	SYBR	EF1-α	Unkn	3d	16.95
H06	SYBR	EF1-α	Unkn	3d	17.1562
H07	SYBR	control-2	Unkn	3d	31.1701
H08	SYBR	control-2	Unkn	3d	31.6377
H09	SYBR	control-2	Unkn	3d	31.8262
H10	SYBR	EF1-α	Unkn	3d	17.4816
H11	SYBR	EF1-α	Unkn	3d	17.5073
H12	SYBR	EF1-α	Unkn	3d	17.6161
A01	SYBR	control-3	Unkn	3d	32.5802
A02	SYBR	control-3	Unkn	3d	31.6532
A03	SYBR	control-3	Unkn	3d	31.9975
A04	SYBR	EF1-α	Unkn	3d	17.4747
A05	SYBR	EF1-α	Unkn	3d	17.4145
A06	SYBR	EF1-α	Unkn	3d	17.5048
