# Supplementary material for: Identification and Functional Analysis of the Cell Proliferation Regulator, Insulin-like Growth Factor 1 (IGF1) in Freshwater Pearl Mussel (Hyriopsis cumingii)
Source: Biology (Basel). 2022 Sep 19;11(9):1369. doi: 10.3390/biology11091369 (PMC9495379; doi:10.3390/biology11091369)
Supplement: Supplementary file 1 [file biology-11-01369-s001.zip › Table S5-Quantification of related genes.xlsx]

## Sheet: Sheet1
SYBR	s1-AKT1	Unkn	1D	25.2985		7.88242	-1.14618	2.21327
SYBR	s1-AKT1	Unkn	1D	25.5134		8.09728	-0.931321	1.90702
SYBR	s1-AKT1	Unkn	1D	25.5917		8.17565	-0.852948	1.80619
SYBR	EF1-α	Unkn	1D	17.3859			-9.0286	522.251
SYBR	EF1-α	Unkn	1D	17.4602	17.4161		-9.0286	522.251
SYBR	EF1-α	Unkn	1D	17.4022			-9.0286	522.251
SYBR	s2-AKT1	Unkn	1D	26.0213		8.60523	-0.423374	1.34106
SYBR	s2-AKT1	Unkn	1D	26.2107		8.79458	-0.234025	1.17611
SYBR	s2-AKT1	Unkn	1D	26.1441		8.72806	-0.300541	1.23161
SYBR	EF1-α	Unkn	1D	17.0036			-9.0286	522.251
SYBR	EF1-α	Unkn	1D	17.1213			-9.0286	522.251
SYBR	EF1-α	Unkn	1D	17.0987			-9.0286	522.251
SYBR	s3-AKT1	Unkn	1D	26.275			-9.0286	522.251
SYBR	s3-AKT1	Unkn	1D	27.1828			-9.0286	522.251
SYBR	s3-AKT1	Unkn	1D	26.2245			-9.0286	522.251
SYBR	EF1-α	Unkn	1D	17.1992			-9.0286	522.251
SYBR	EF1-α	Unkn	1D	17.1281			-9.0286	522.251
SYBR	EF1-α	Unkn	1D	17.2084			-9.0286	522.251
SYBR	s1-AKT1	Unkn	2D	28.0851		10.9066	1.87796	0.272068
SYBR	s1-AKT1	Unkn	2D	28.0531		10.8746	1.84597	0.278169
SYBR	s1-AKT1	Unkn	2D	28.4213		11.2428	2.21417	0.21551
SYBR	EF1-α	Unkn	2D	17.1992			-9.0286	522.251
SYBR	EF1-α	Unkn	2D	17.1281	17.1786		-9.0286	522.251
SYBR	EF1-α	Unkn	2D	17.2084			-9.0286	522.251
SYBR	s2-AKT1	Unkn	2D	27.9743			-9.0286	522.251
SYBR	s2-AKT1	Unkn	2D	28.1482			-9.0286	522.251
SYBR	s2-AKT1	Unkn	2D	27.9664			-9.0286	522.251
SYBR	EF1-α	Unkn	2D	17.1224			-9.0286	522.251
SYBR	EF1-α	Unkn	2D	17.1956			-9.0286	522.251
SYBR	EF1-α	Unkn	2D	16.9919			-9.0286	522.251
SYBR	s3-AKT1	Unkn	2D	27.4566			-9.0286	522.251
SYBR	s3-AKT1	Unkn	2D	27.722			-9.0286	522.251
SYBR	s3-AKT1	Unkn	2D	27.3854			-9.0286	522.251
SYBR	EF1-α	Unkn	2D	17.2757			-9.0286	522.251
SYBR	EF1-α	Unkn	2D	17.3926			-9.0286	522.251
SYBR	EF1-α	Unkn	2D	17.4138			-9.0286	522.251
SYBR	s1-AKT1	Unkn	3D	26.8322		9.47153	0.442926	0.735641
SYBR	s1-AKT1	Unkn	3D	27.0522		9.69152	0.662922	0.631598
SYBR	s1-AKT1	Unkn	3D	27.1626		9.80194	0.773344	0.58506
SYBR	EF1-α	Unkn	3D	17.2757			-9.0286	522.251
SYBR	EF1-α	Unkn	3D	17.3926	17.3607		-9.0286	522.251
SYBR	EF1-α	Unkn	3D	17.4138			-9.0286	522.251
SYBR	s2-AKT1	Unkn	3D	26.925			-9.0286	522.251
SYBR	s2-AKT1	Unkn	3D	27.159			-9.0286	522.251
SYBR	s2-AKT1	Unkn	3D	27.2824			-9.0286	522.251
SYBR	EF1-α	Unkn	3D	17.3302			-9.0286	522.251
SYBR	EF1-α	Unkn	3D	17.3665			-9.0286	522.251
SYBR	EF1-α	Unkn	3D	17.5159			-9.0286	522.251
SYBR	s3-AKT1	Unkn	3D	27.2306			-9.0286	522.251
SYBR	s3-AKT1	Unkn	3D	27.3235			-9.0286	522.251
SYBR	s3-AKT1	Unkn	3D	27.0449			-9.0286	522.251
SYBR	EF1-α	Unkn	3D	17.3859			-9.0286	522.251
SYBR	EF1-α	Unkn	3D	17.4602			-9.0286	522.251
SYBR	EF1-α	Unkn	3D	17.4022			-9.0286	522.251
SYBR	s1-AKT1	Unkn	control	26.0592		8.98467	-0.0439337	1.03092
SYBR	s1-AKT1	Unkn	control	26.1249		9.05033	0.0217254	0.985054
SYBR	s1-AKT1	Unkn	control	26.1255		9.05092	0.0223225	0.984646
SYBR	EF1-α	Unkn	control	17.0036
SYBR	EF1-α	Unkn	control	17.1213	17.0745
SYBR	EF1-α	Unkn	control	17.0987
SYBR	s2-AKT1	Unkn	control	26.6465
SYBR	s2-AKT1	Unkn	control	26.919
SYBR	s2-AKT1	Unkn	control	26.9003
SYBR	EF1-α	Unkn	control	17.0036
SYBR	EF1-α	Unkn	control	17.1213
SYBR	EF1-α	Unkn	control	17.0987
SYBR	s3-AKT1	Unkn	control	26.6407
SYBR	s3-AKT1	Unkn	control	26.3084
SYBR	s3-AKT1	Unkn	control	26.653
SYBR	EF1-α	Unkn	control	17.1992
SYBR	EF1-α	Unkn	control	17.1281
SYBR	EF1-α	Unkn	control	17.2084
SYBR	s1-MAPK1	Unkn	1D	26.8809		9.46477	0.130767	0.913346
SYBR	s1-MAPK1	Unkn	1D	26.6556		9.23953	-0.0944693	1.06767
SYBR	s1-MAPK1	Unkn	1D	27.1778		9.76174	0.427736	0.743428
SYBR	EF1-α	Unkn	1D	17.3859			-9.334	645.378
SYBR	EF1-α	Unkn	1D	17.4602	17.4161		-9.334	645.378
SYBR	EF1-α	Unkn	1D	17.4022			-9.334	645.378
SYBR	s2-MAPK1	Unkn	1D	27.6502		10.2341	0.900091	0.535853
SYBR	s2-MAPK1	Unkn	1D	27.5003		10.0842	0.75021	0.594517
SYBR	s2-MAPK1	Unkn	1D	27.879		10.4629	1.1289	0.457264
SYBR	EF1-α	Unkn	1D	17.3859			-9.334	645.378
SYBR	EF1-α	Unkn	1D	17.4602	17.4161		-9.334	645.378
SYBR	EF1-α	Unkn	1D	17.4022			-9.334	645.378
SYBR	s3-MAPK1	Unkn	1D	27.2141			-9.334	645.378
SYBR	s3-MAPK1	Unkn	1D	27.4149			-9.334	645.378
SYBR	s3-MAPK1	Unkn	1D	27.3693			-9.334	645.378
SYBR	EF1-α	Unkn	1D	17.0036			-9.334	645.378
SYBR	EF1-α	Unkn	1D	17.1213	17.0745		-9.334	645.378
SYBR	EF1-α	Unkn	1D	17.0987			-9.334	645.378
SYBR	s1-MAPK1	Unkn	2D	25.0812		7.90264	-1.43136	2.69701
SYBR	s1-MAPK1	Unkn	2D	24.8868		7.7082	-1.6258	3.08612
SYBR	s1-MAPK1	Unkn	2D	25.1157		7.93715	-1.39685	2.63326
SYBR	EF1-α	Unkn	2D	17.1992			-9.334	645.378
SYBR	EF1-α	Unkn	2D	17.1281	17.1786		-9.334	645.378
SYBR	EF1-α	Unkn	2D	17.2084			-9.334	645.378
SYBR	s2-MAPK1	Unkn	2D	25.0185			-9.334	645.378
SYBR	s2-MAPK1	Unkn	2D	25.0754			-9.334	645.378
SYBR	s2-MAPK1	Unkn	2D	24.9312			-9.334	645.378
SYBR	EF1-α	Unkn	2D	17.1992			-9.334	645.378
SYBR	EF1-α	Unkn	2D	17.1281	17.1786		-9.334	645.378
SYBR	EF1-α	Unkn	2D	17.2084			-9.334	645.378
SYBR	s3-MAPK1	Unkn	2D	24.7818			-9.334	645.378
SYBR	s3-MAPK1	Unkn	2D	24.7155			-9.334	645.378
SYBR	s3-MAPK1	Unkn	2D	24.6881			-9.334	645.378
SYBR	EF1-α	Unkn	2D	17.1224			-9.334	645.378
SYBR	EF1-α	Unkn	2D	17.1956	17.2033		-9.334	645.378
SYBR	EF1-α	Unkn	2D	17.2919			-9.334	645.378
SYBR	s1-MAPK1	Unkn	3D	24.2755		6.91483	-2.41917	5.34863
SYBR	s1-MAPK1	Unkn	3D	24.2766		6.91592	-2.41808	5.34459
SYBR	s1-MAPK1	Unkn	3D	24.3856		7.02492	-2.30908	4.95567
SYBR	EF1-α	Unkn	3D	17.2757			-9.334	645.378
SYBR	EF1-α	Unkn	3D	17.3926	17.3607		-9.334	645.378
SYBR	EF1-α	Unkn	3D	17.4138			-9.334	645.378
SYBR	s2-MAPK1	Unkn	3D	24.3255		6.96478	-2.36922	5.16662
SYBR	s2-MAPK1	Unkn	3D	24.2222		6.86153	-2.47247	5.54993
SYBR	s2-MAPK1	Unkn	3D	24.2604		6.89969	-2.43431	5.40507
SYBR	EF1-α	Unkn	3D	17.2757			-9.334	645.378
SYBR	EF1-α	Unkn	3D	17.3926	17.3607		-9.334	645.378
SYBR	EF1-α	Unkn	3D	17.4138			-9.334	645.378
SYBR	s3-MAPK1	Unkn	3D	24.6133		7.2091	-2.1249	4.36174
SYBR	s3-MAPK1	Unkn	3D	24.4882		7.08397	-2.25003	4.75692
SYBR	s3-MAPK1	Unkn	3D	24.599		7.19486	-2.13914	4.40501
SYBR	EF1-α	Unkn	3D	17.3302			-9.334	645.378
SYBR	EF1-α	Unkn	3D	17.3665	17.4042		-9.334	645.378
SYBR	EF1-α	Unkn	3D	17.5159			-9.334	645.378
SYBR	s1-MAPK1	Unkn	control	26.3275		9.25296	-0.081037	1.05778
SYBR	s1-MAPK1	Unkn	control	26.1515		9.077	-0.256997	1.19499
SYBR	s1-MAPK1	Unkn	control	26.7489		9.67437		1
SYBR	EF1-α	Unkn	control	17.0036
SYBR	EF1-α	Unkn	control	17.1213	17.0745
SYBR	EF1-α	Unkn	control	17.0987
SYBR	s2-MAPK1	Unkn	control	25.689
SYBR	s2-MAPK1	Unkn	control	26.082
SYBR	s2-MAPK1	Unkn	control	25.8176
SYBR	EF1-α	Unkn	control	17.1224
SYBR	EF1-α	Unkn	control	17.1956
SYBR	EF1-α	Unkn	control	17.2919
SYBR	s3-MAPK1	Unkn	control	25.7943
SYBR	s3-MAPK1	Unkn	control	25.6304
SYBR	s3-MAPK1	Unkn	control	25.8971
SYBR	EF1-α	Unkn	control	17.3302
SYBR	EF1-α	Unkn	control	17.3665
SYBR	EF1-α	Unkn	control	17.5159
SYBR	s1-IGF1R	Unkn	1D	31.5838		14.1677		1.72768	0.301938
SYBR	s1-IGF1R	Unkn	1D	32.0287		14.6127		2.17266	0.221801
SYBR	s1-IGF1R	Unkn	1D	31.7463		14.3303		1.89026	0.269758
SYBR	EF1-α	Unkn	1D	17.3859				-12.44	5556.65
SYBR	EF1-α	Unkn	1D	17.4602	17.4161			-12.44	5556.65
SYBR	EF1-α	Unkn	1D	17.4022				-12.44	5556.65
SYBR	s2-IGF1R	Unkn	1D	31.6504		14.5759		2.13586	0.227531
SYBR	s2-IGF1R	Unkn	1D	30.9569		13.8823		1.44233	0.367972
SYBR	s2-IGF1R	Unkn	1D	30.8798		13.8053		1.36527	0.388162
SYBR	EF1-α	Unkn	1D	17.0036				-12.44	5556.65
SYBR	EF1-α	Unkn	1D	17.1213	17.0745			-12.44	5556.65
SYBR	EF1-α	Unkn	1D	17.0987				-12.44	5556.65
SYBR	s3-IGF1R	Unkn	1D	31.6651				-12.44	5556.65
SYBR	s3-IGF1R	Unkn	1D	31.6721				-12.44	5556.65
SYBR	s3-IGF1R	Unkn	1D	31.5349				-12.44	5556.65
SYBR	EF1-α	Unkn	1D	17.1281				-12.44	5556.65
SYBR	EF1-α	Unkn	1D	17.2084				-12.44	5556.65
SYBR	EF1-α	Unkn	1D	17.0835				-12.44	5556.65
SYBR	s1-IGF1R	Unkn	2D	33.3137		16.1352		3.69515	0.0772054
SYBR	s1-IGF1R	Unkn	2D	33.5889		16.4104		3.97035	0.0637976
SYBR	s1-IGF1R	Unkn	2D	33.6198		16.4412		4.00122	0.062447
SYBR	EF1-α	Unkn	2D	17.1992				-12.44	5556.65
SYBR	EF1-α	Unkn	2D	17.1281	17.1786			-12.44	5556.65
SYBR	EF1-α	Unkn	2D	17.2084				-12.44	5556.65
SYBR	s2-IGF1R	Unkn	2D	33.128				-12.44	5556.65
SYBR	s2-IGF1R	Unkn	2D	33.2023				-12.44	5556.65
SYBR	s2-IGF1R	Unkn	2D	33.1192				-12.44	5556.65
SYBR	EF1-α	Unkn	2D	17.1224				-12.44	5556.65
SYBR	EF1-α	Unkn	2D	17.1956				-12.44	5556.65
SYBR	EF1-α	Unkn	2D	17.2919				-12.44	5556.65
SYBR	s3-IGF1R	Unkn	2D	32.8415				-12.44	5556.65
SYBR	s3-IGF1R	Unkn	2D	32.1031				-12.44	5556.65
SYBR	s3-IGF1R	Unkn	2D	32.1117				-12.44	5556.65
SYBR	EF1-α	Unkn	2D	17.2757				-12.44	5556.65
SYBR	EF1-α	Unkn	2D	17.3926				-12.44	5556.65
SYBR	EF1-α	Unkn	2D	17.4138				-12.44	5556.65
SYBR	s1-IGF1R	Unkn	3D	31.2297		13.869		1.42895	0.3714
SYBR	s1-IGF1R	Unkn	3D	30.9156		13.5549		1.11493	0.461714
SYBR	s1-IGF1R	Unkn	3D	30.9434		13.5827		1.14271	0.452907
SYBR	EF1-α	Unkn	3D	17.2757				-12.44	5556.65
SYBR	EF1-α	Unkn	3D	17.3926	17.3607			-12.44	5556.65
SYBR	EF1-α	Unkn	3D	17.4138				-12.44	5556.65
SYBR	s2-IGF1R	Unkn	3D	30.607				-12.44	5556.65
SYBR	s2-IGF1R	Unkn	3D	30.9621				-12.44	5556.65
SYBR	s2-IGF1R	Unkn	3D	30.6025				-12.44	5556.65
SYBR	EF1-α	Unkn	3D	17.3302				-12.44	5556.65
SYBR	EF1-α	Unkn	3D	17.3665				-12.44	5556.65
SYBR	EF1-α	Unkn	3D	17.5159				-12.44	5556.65
SYBR	s3-IGF1R	Unkn	3D	30.4575				-12.44	5556.65
SYBR	s3-IGF1R	Unkn	3D	30.9929				-12.44	5556.65
SYBR	s3-IGF1R	Unkn	3D	30.8025				-12.44	5556.65
SYBR	EF1-α	Unkn	3D	17.145				-12.44	5556.65
SYBR	EF1-α	Unkn	3D	17.2796				-12.44	5556.65
SYBR	EF1-α	Unkn	3D	17.1585				-12.44	5556.65
SYBR	s1-IGF1R	Unkn	control	29.7027		12.6282		0.188171	0.877718
SYBR	s1-IGF1R	Unkn	control	29.6541		12.5795	12.4423	0.13955	0.907803
SYBR	s1-IGF1R	Unkn	control	29.1938		12.1192		-0.320753	1.24898
SYBR	EF1-α	Unkn	control	17.0036				-12.44
SYBR	EF1-α	Unkn	control	17.1213	17.0745
SYBR	EF1-α	Unkn	control	17.0987
SYBR	s2-IGF1R	Unkn	control	29.651
SYBR	s2-IGF1R	Unkn	control	29.807
SYBR	s2-IGF1R	Unkn	control	29.655
SYBR	EF1-α	Unkn	control	17.1224
SYBR	EF1-α	Unkn	control	17.1956
SYBR	EF1-α	Unkn	control	17.2919
SYBR	s3-IGF1R	Unkn	control	29.8447
SYBR	s3-IGF1R	Unkn	control	29.6202
SYBR	s3-IGF1R	Unkn	control	29.8718
SYBR	EF1-α	Unkn	control	17.3302
SYBR	EF1-α	Unkn	control	17.3665
SYBR	EF1-α	Unkn	control	17.5159
SYBR	s1-cyclind2	Unkn	1D	25.7369		8.21107	0.311073	0.806042
SYBR	s1-cyclind2	Unkn	1D	25.8838		8.35799	0.45799	0.728
SYBR	s1-cyclind2	Unkn	1D	26.3164		8.79058	0.890575	0.539399
SYBR	EF1-α	Unkn	1D	17.5135			-7.9	238.856
SYBR	EF1-α	Unkn	1D	17.5128	17.5258		-7.9	238.856
SYBR	EF1-α	Unkn	1D	17.5512			-7.9	238.856
SYBR	s2-cyclind2	Unkn	1D	25.9946		8.16759	0.267586	0.830708
SYBR	s2-cyclind2	Unkn	1D	25.7585		7.93147	0.0314653	0.978426
SYBR	s2-cyclind2	Unkn	1D	25.6618		7.83479	-0.0652116	1.04624
SYBR	EF1-α	Unkn	1D	17.6216			-7.9	238.856
SYBR	EF1-α	Unkn	1D	17.8572	17.827		-7.9	238.856
SYBR	EF1-α	Unkn	1D	18.0023			-7.9	238.856
SYBR	s3-cyclind2	Unkn	1D	26.7			-7.9	238.856
SYBR	s3-cyclind2	Unkn	1D	26.774			-7.9	238.856
SYBR	s3-cyclind2	Unkn	1D	26.2805			-7.9	238.856
SYBR	EF1-α	Unkn	1D	17.2562			-7.9	238.856
SYBR	EF1-α	Unkn	1D	17.2814			-7.9	238.856
SYBR	EF1-α	Unkn	1D	17.3273			-7.9	238.856
SYBR	s1-cyclind2	Unkn	2D	27.8492		10.6063	2.70627	0.153226
SYBR	s1-cyclind2	Unkn	2D	27.1329		9.88988	1.98988	0.25176
SYBR	s1-cyclind2	Unkn	2D	27.1503		9.90729	2.00729	0.248741
SYBR	EF1-α	Unkn	2D	17.0025			-7.9	238.856
SYBR	EF1-α	Unkn	2D	17.2526	17.243		-7.9	238.856
SYBR	EF1-α	Unkn	2D	17.4738			-7.9	238.856
SYBR	s2-cyclind2	Unkn	2D	28.1695			-7.9	238.856
SYBR	s2-cyclind2	Unkn	2D	28.2124			-7.9	238.856
SYBR	s2-cyclind2	Unkn	2D	28.2187			-7.9	238.856
SYBR	EF1-α	Unkn	2D	16.883			-7.9	238.856
SYBR	EF1-α	Unkn	2D	17.1513			-7.9	238.856
SYBR	EF1-α	Unkn	2D	17.2285			-7.9	238.856
SYBR	s3-cyclind2	Unkn	2D	27.8517			-7.9	238.856
SYBR	s3-cyclind2	Unkn	2D	28.3437			-7.9	238.856
SYBR	s3-cyclind2	Unkn	2D	27.8992			-7.9	238.856
SYBR	EF1-α	Unkn	2D	17.392			-7.9	238.856
SYBR	EF1-α	Unkn	2D	17.3905			-7.9	238.856
SYBR	EF1-α	Unkn	2D	17.5438			-7.9	238.856
SYBR	s1-cyclind2	Unkn	3D	27.1448		9.83914	1.93914	0.260771
SYBR	s1-cyclind2	Unkn	3D	27.2068		9.9012	2.0012	0.249792
SYBR	s1-cyclind2	Unkn	3D	27.2768		9.97118	2.07118	0.237965
SYBR	EF1-α	Unkn	3D	17.2018			-7.9	238.856
SYBR	EF1-α	Unkn	3D	17.5544	17.3056		-7.9	238.856
SYBR	EF1-α	Unkn	3D	17.1607			-7.9	238.856
SYBR	s2-cyclind2	Unkn	3D	26.7694			-7.9	238.856
SYBR	s2-cyclind2	Unkn	3D	27.2648			-7.9	238.856
SYBR	s2-cyclind2	Unkn	3D	26.7057			-7.9	238.856
SYBR	EF1-α	Unkn	3D	17.3903			-7.9	238.856
SYBR	EF1-α	Unkn	3D	17.4539			-7.9	238.856
SYBR	EF1-α	Unkn	3D	17.4547			-7.9	238.856
SYBR	s3-cyclind2	Unkn	3D	27.2017			-7.9	238.856
SYBR	s3-cyclind2	Unkn	3D	27.367			-7.9	238.856
SYBR	s3-cyclind2	Unkn	3D	27.4148			-7.9	238.856
SYBR	EF1-α	Unkn	3D	17.2001			-7.9	238.856
SYBR	EF1-α	Unkn	3D	17.2703			-7.9	238.856
SYBR	EF1-α	Unkn	3D	17.4135			-7.9	238.856
SYBR	s1-cyclind2	Unkn	control	25.036		8.01314	0.113144	0.924571
SYBR	s1-cyclind2	Unkn	control	24.8264		7.80359	-0.09641	1.06911
SYBR	s1-cyclind2	Unkn	control	24.9319		7.90901		1
SYBR	EF1-α	Unkn	control	16.8956
SYBR	EF1-α	Unkn	control	16.8866	17.0228
SYBR	EF1-α	Unkn	control	17.2864
SYBR	s2-cyclind2	Unkn	control	24.9108
SYBR	s2-cyclind2	Unkn	control	24.7185
SYBR	s2-cyclind2	Unkn	control	25.1613
SYBR	EF1-α	Unkn	control	17.9108
SYBR	EF1-α	Unkn	control	17.1189
SYBR	EF1-α	Unkn	control	17.1779
SYBR	s3-cyclind2	Unkn	control	25.0833
SYBR	s3-cyclind2	Unkn	control	24.7615
SYBR	s3-cyclind2	Unkn	control	25.0115
SYBR	EF1-α	Unkn	control	17.6119
SYBR	EF1-α	Unkn	control	17.7035
SYBR	EF1-α	Unkn	control	17.8281
